# Supplementary material for: Technology anxiety and resistance to change behavioral study of a wearable cardiac warming system using an extended TAM for older adults
Source: PLoS One. 2020 Jan 13;15(1):e0227270. doi: 10.1371/journal.pone.0227270 (PMC6957166; doi:10.1371/journal.pone.0227270)
Supplement: S2 File — (XLSX) [file pone.0227270.s002.xlsx]

## Sheet: Sheet1
Participants	TA1	TA2	TA3	TA4	RC1	RC2	RC3	RC4	PB1	PB2	PB3	PEOU1	PEOU2	PEOU3	PU1	PU2	PU3	PU4	AT1	AT2	AT3	BI1	BI2	BI3
ELDERLY1	2	4	3	2	2	2	4	3	4	4	4	2	4	4	3	2	3	4	4	4	4	3	4	2
ELDERLY2	3	5	3	3	3	4	4	4	2	5	2	2	3	4	2	2	2	2	3	3	3	2	2	2
ELDERLY3	3	3	3	3	3	4	4	4	4	4	3	3	4	4	4	4	4	4	4	4	4	4	4	3
ELDERLY4	3	3	3	3	5	5	3	5	3	3	2	4	3	4	2	2	2	2	2	2	3	2	2	2
ELDERLY5	3	4	3	3	3	4	3	4	4	4	2	3	2	3	3	3	4	4	4	3	3	3	3	3
ELDERLY6	1	1	1	1	5	5	5	5	5	5	4	5	5	5	5	5	5	5	5	5	5	4	4	4
ELDERLY7	5	5	5	5	5	5	5	5	5	4	1	4	3	1	2	2	2	2	2	1	2	2	2	2
ELDERLY8	2	2	2	5	2	2	2	2	3	3	4	3	3	4	4	4	4	4	4	4	4	4	4	4
ELDERLY9	3	3	3	4	5	5	5	5	3	3	2	3	3	4	2	2	2	4	4	4	4	2	2	2
ELDERLY10	1	4	2	1	4	4	3	4	5	5	5	4	4	4	2	4	2	4	4	3	3	4	4	4
ELDERLY11	4	4	2	1	3	5	5	5	5	5	4	4	2	4	4	4	4	4	4	4	3	4	4	4
ELDERLY12	1	2	2	1	3	3	3	3	5	5	5	3	5	3	3	3	3	3	5	4	4	4	4	4
ELDERLY13	3	3	3	2	4	5	4	4	4	4	4	4	4	4	3	4	4	4	4	4	4	3	3	3
ELDERLY14	2	4	4	4	4	4	4	4	4	4	4	4	4	4	4	3	4	4	4	4	3	3	3	2
ELDERLY15	4	4	4	3	4	4	4	4	4	4	4	4	4	4	4	4	3	4	4	4	4	3	3	3
ELDERLY16	3	4	4	4	4	5	5	4	5	5	5	4	5	4	4	4	4	4	5	5	4	4	5	4
ELDERLY17	1	1	4	1	3	3	3	3	5	5	5	5	1	4	3	3	3	3	5	5	5	4	4	4
ELDERLY18	2	1	4	4	4	4	5	4	5	4	4	5	4	4	5	4	4	5	4	5	4	4	5	4
ELDERLY19	2	3	4	4	4	5	3	3	4	4	4	5	4	4	5	4	4	4	5	5	4	4	4	4
ELDERLY20	4	2	2	2	4	4	5	3	4	4	4	4	3	4	2	5	4	4	4	5	3	5	4	3
ELDERLY21	1	1	5	1	5	5	5	5	5	5	5	5	5	5	5	5	5	5	5	5	5	5	5	5
ELDERLY22	1	1	3	1	5	5	5	5	5	5	5	5	5	5	5	4	4	4	5	5	5	5	5	5
ELDERLY23	2	4	4	2	4	4	4	4	4	4	4	4	4	4	2	2	2	4	4	4	4	4	4	2
ELDERLY24	2	2	2	2	4	4	4	4	4	4	4	4	4	4	4	4	3	4	4	4	4	4	4	4
ELDERLY25	2	2	2	2	4	4	4	4	4	4	4	4	4	4	4	4	4	4	4	4	4	4	4	4
ELDERLY26	2	2	3	2	3	3	2	4	3	4	4	4	4	4	2	2	2	2	2	4	2	2	2	2
ELDERLY27	2	4	4	4	4	4	3	3	5	5	3	4	4	4	3	2	3	4	4	4	4	4	4	3
ELDERLY28	3	2	2	4	3	3	3	3	4	4	3	3	3	4	2	2	2	3	3	4	3	5	2	2
ELDERLY29	1	1	1	1	5	4	4	4	4	4	4	4	4	4	4	4	4	4	4	4	4	4	4	4
ELDERLY30	3	3	3	3	4	3	4	3	4	4	4	4	4	4	4	3	3	4	4	4	4	4	4	4
ELDERLY31	2	4	4	1	4	4	4	5	4	5	2	5	4	4	2	4	3	3	4	5	4	4	4	4
ELDERLY32	4	2	4	2	4	4	4	5	5	5	4	3	4	4	4	4	5	5	4	4	4	3	3	3
ELDERLY33	1	1	1	5	1	1	4	3	5	5	5	5	5	5	5	5	5	5	5	5	5	5	5	5
ELDERLY34	1	2	1	1	2	2	2	3	4	4	4	5	5	5	5	4	4	4	5	4	5	4	4	4
ELDERLY35	4	4	4	4	5	5	5	5	3	3	1	2	2	2	2	2	2	2	2	2	2	1	1	1
ELDERLY36	1	4	5	1	5	1	5	1	5	5	5	5	5	5	5	5	5	5	5	5	5	5	5	5
ELDERLY37	1	1	4	1	5	5	5	5	5	5	5	5	5	5	5	5	5	5	5	5	5	5	5	5
ELDERLY38	2	4	2	2	4	4	4	4	4	4	4	4	4	4	4	4	4	4	4	4	4	4	4	4
ELDERLY39	2	4	4	4	2	2	2	2	3	4	4	4	4	4	4	4	4	4	4	4	4	4	4	4
ELDERLY40	3	2	4	2	4	3	4	4	2	2	2	2	4	4	3	3	3	4	4	4	4	3	3	3
ELDERLY41	2	2	2	2	4	4	4	4	4	4	4	4	4	4	4	4	4	4	4	4	4	4	4	4
ELDERLY42	2	3	2	3	3	3	4	3	4	4	4	4	4	4	3	3	3	3	4	4	4	3	3	3
ELDERLY43	2	3	3	3	2	2	2	2	4	4	4	4	4	4	4	4	4	4	4	5	5	5	5	5
ELDERLY44	2	2	2	2	2	2	2	2	4	4	4	5	5	5	5	5	5	5	5	5	5	5	5	5
ELDERLY45	2	2	2	4	4	4	2	3	4	5	4	4	2	4	4	4	4	4	5	4	5	4	3	3
ELDERLY46	4	4	4	3	3	3	3	3	3	4	4	4	3	3	4	4	4	4	4	4	4	3	3	3
ELDERLY47	2	2	2	1	5	2	2	2	4	5	4	4	4	4	4	4	4	4	4	4	4	4	4	4
ELDERLY48	2	4	4	2	4	4	4	4	4	4	4	4	4	4	4	4	4	4	4	4	4	4	4	4
ELDERLY49	2	3	3	2	2	2	2	2	4	4	4	4	4	4	4	4	4	4	4	4	4	3	3	3
ELDERLY50	2	3	3	2	2	2	2	2	4	4	4	4	4	4	4	4	4	4	4	4	4	3	3	3
HDPatient1	1	1	1	1	2	2	2	2	5	5	5	2	2	5	5	5	5	5	5	5	5	5	5	5
HDPatient2	2	2	3	3	4	4	4	4	4	4	4	4	4	4	4	4	4	4	4	4	4	4	4	4
HDPatient3	2	3	4	3	3	3	3	3	5	5	5	4	4	4	4	4	4	4	4	4	4	4	4	4
HDPatient4	3	2	4	4	4	2	2	2	4	4	4	4	4	3	3	3	3	3	3	3	3	4	4	4
HDPatient5	2	2	2	2	4	4	4	4	4	4	4	4	4	3	4	3	4	4	4	4	4	4	4	3
HDPatient6	2	2	2	2	4	4	5	4	4	5	4	3	4	4	4	4	5	5	5	4	5	2	2	2
HDPatient7	2	2	2	2	2	2	2	2	4	4	4	4	4	4	4	4	4	4	4	4	4	3	3	3
HDPatient8	2	2	2	2	4	5	4	4	4	4	4	4	5	5	4	4	4	4	5	3	4	2	2	2
HDPatient9	2	2	3	1	5	5	5	1	4	4	1	2	2	4	4	4	2	3	4	4	4	3	3	3
HDPatient10	3	2	2	2	4	2	4	4	4	4	4	3	3	4	5	5	3	4	4	5	5	4	3	2
HDPatient11	2	1	4	2	1	1	4	5	5	5	5	5	5	4	5	4	5	5	5	5	5	4	4	5
HDPatient12	2	2	2	1	4	4	4	4	4	4	4	4	4	4	5	5	4	5	5	4	5	2	2	2
HDPatient13	1	2	2	2	4	4	4	5	3	3	2	3	3	3	4	4	4	5	5	4	4	4	4	4
HDPatient14	2	2	2	3	4	5	5	4	4	4	2	3	3	4	5	4	4	4	5	2	4	2	2	2
HDPatient15	1	2	2	2	1	2	2	2	5	5	5	4	4	4	4	4	4	4	4	4	4	4	4	4
HDPatient16	1	1	3	3	2	2	4	3	4	4	3	4	5	4	5	5	5	5	5	4	3	3	4	3
HDPatient17	2	1	1	1	2	2	2	2	4	4	5	4	4	4	4	4	5	4	5	4	4	3	4	4
HDPatient18	2	2	2	2	2	2	2	2	4	4	4	4	4	4	4	4	4	4	4	4	4	4	4	4
HDPatient19	1	2	4	5	1	1	1	1	4	5	5	4	5	4	4	4	4	4	4	4	4	4	4	4
HDPatient20	4	2	3	2	3	3	3	2	4	4	4	4	4	4	3	4	3	4	4	4	4	4	3	3
HDPatient21	5	5	4	3	1	2	1	1	4	4	4	3	3	4	4	4	4	4	5	5	5	4	4	3
HDPatient22	2	2	2	2	4	4	4	4	4	4	2	3	3	4	4	4	5	4	4	3	3	2	2	2
HDPatient23	1	1	2	3	2	2	3	2	3	3	3	4	4	4	3	4	3	4	4	4	4	3	4	3
HDPatient24	1	4	4	1	4	4	4	4	5	5	5	3	5	3	5	5	5	5	5	5	5	5	3	2
HDPatient25	4	4	4	4	4	4	4	4	2	2	2	2	2	2	2	2	2	2	2	2	2	2	2	2
HDPatient26	3	2	2	3	4	4	4	4	4	4	4	4	4	4	4	4	4	4	4	4	4	4	4	3
HDPatient27	2	2	2	2	2	2	2	2	4	4	4	4	4	3	4	4	4	5	4	5	5	4	4	4
HDPatient28	4	4	5	4	4	4	5	5	4	4	4	4	4	4	4	4	4	4	4	4	4	4	4	4
HDPatient29	2	2	2	2	4	4	5	5	3	3	1	3	3	3	2	2	2	2	4	5	4	4	4	4
HDPatient30	2	2	2	2	2	1	2	1	4	4	4	4	4	4	4	4	4	4	5	5	5	4	4	4
HDPatient31	5	5	3	3	5	5	5	5	3	3	2	3	3	2	2	2	2	3	3	3	2	2	2	2
